# Supplementary material for: Bracing in adult with scoliosis: experience in diagnosis and classification from a 15 year prospective study of 739 patients
Source: Scoliosis Spinal Disord. 2016 Oct 14;11(Suppl 2):29. doi: 10.1186/s13013-016-0090-y (PMC5073435; doi:10.1186/s13013-016-0090-y)
Supplement: Additional file 1: — Excel spreadsheet: Spreadsheet used for the diagnostic comparison of average according to the age and angulation. (XLSX 80 kb) [file 13013_2016_90_MOESM1_ESM.xlsx]

## Sheet: Feuil1
		birthdate	Date Traitement	âge	Cobb	Diag Princi
1	F	1942-03-21	2005-05-23	63	26	20
2	F	1921-06-20	1996-03-19	75	47	20
3	F	1957-04-28	2012-02-06	55	62	20
4	F	1947-04-21	2008-12-09	61	25	20
5	F	1951-02-20	2007-01-29	56	18	20
6	F	1952-01-28	2010-11-09	58	74	20
7	F	1937-07-27	2000-01-11	63	27	20
8	F	1952-05-18	2004-02-17	52	22	20
9	F	1940-07-04	2011-02-01	71	73	20
10	F	1942-01-14	2000-12-11	58	13	20
11	F	1976-12-21	2008-07-15	32	51	20
12	M	1919-09-20	2005-11-15	86	53	20
13	M	1948-10-31	2012-11-20	64	28	20
14	F	1967-08-06	2013-06-06	46	30	20
15	F	1946-08-12	1999-09-15	53	45	20
16	F	1975-03-10	2009-11-10	34	23	20
17	F	1950-07-14	2010-01-25	60	36	20
18	F	1937-08-06	2012-11-27	75	17	20
19	F	1970-04-13	2003-08-20	33	20	20
20	F	1935-07-22	1999-09-20	64	45	20
21	F	1923-06-13	2007-02-27	84	36	20
22	F	1956-10-04	2005-09-21	49	31	20
23	F	1932-10-20	2004-10-04	72	72	20
24	F	1961-07-26	2008-06-09	47	47	20
25	F	1922-12-31	2003-01-14	81	42	20
26	F	1951-04-06	2006-09-05	55	60	20
27	F	1959-06-13	1999-08-24	40	42	20
28	F	1947-09-25	2011-12-27	64	23	20
29	F	1939-10-12	2007-04-30	68	15	20
30	F	1927-02-17	2011-03-14	84	22	20
31	F	1938-12-31	2005-12-12	67	27	20
32	F	1935-03-25	2005-03-08	70	27	20
33	F	1953-06-11	2006-01-03	53	29	20
34	F	1929-09-13	2012-09-25	83	37	20
35	F	1940-07-23	2008-06-16	68	23	20
36	M	1944-08-10	2011-11-28	67	18	20
37	F	1950-11-04	2006-01-09	56	37	20
38	F	1920-12-16	1999-05-10	79	62	20
39	F	1952-08-12	2011-04-19	59	30	20
40	F	1935-10-03	2013-01-21	78	44	20
41	F	1923-06-28	2000-10-24	77	45	20
42	F	1968-08-11	2010-10-18	42	80	20
43	F	1925-09-11	2006-05-09	81	38	20
44	F	1942-07-17	2011-01-25	69	43	20
45	F	1928-03-18	2013-11-07	85	68	20
46	F	1945-07-03	2012-09-27	67	37	20
47	F	1947-05-02	2011-04-05	64	60	20
48	F	1946-11-18	2012-06-28	66	51	20
49	F	1927-02-22	2009-10-19	82	45	20
50	F	1952-07-02	2010-10-18	58	41	20
51	F	1932-02-26	2014-10-06	82	25	20
52	F	1922-10-26	2002-11-25	80	72	20
53	F	1935-11-08	2013-11-19	78	47	20
54	F	1936-12-12	2002-03-26	66	24	20
55	F	1965-03-14	2012-06-21	47	46	20
56	F	1937-01-05	2007-04-16	70	18	20
57	F	1923-12-18	2008-06-24	85	25	20
58	F	1950-11-06	2001-10-16	51	25	20
59	F	1965-09-20	2012-01-09	47	55	20
60	F	1949-05-06	2007-02-13	58	28	20
61	F	1948-07-14	2000-03-13	52	30	20
62	F	1945-12-21	2012-09-17	67	61	20
63	F	1922-04-24	2009-12-07	87		20
64	F	1925-02-21	2009-02-02	84	48	20
65	F	1927-03-24	2006-03-22	79	54	20
66	F	1964-09-26	2002-04-30	38	12	20
67	F	1928-12-14	2003-01-14	75	16	20
68	F	1925-08-10	1999-07-07	74	50	20
69	M	1937-08-27	2006-09-05	69	13	20
70	F	1931-12-06	2008-02-13	77	13	20
71	F	1956-08-05	2001-10-08	45	59	20
72	F	1949-09-14	2012-08-21	63	33	20
73	F	1942-06-01	2007-10-01	65	84	20
74	F	1960-09-09	2012-06-21	52	23	20
75	F	1964-11-09	2013-11-25	49	47	20
76	F	1939-09-06	2004-02-03	65	20	20
77	F	1942-01-20	2001-11-20	59	13	20
78	F	1976-08-26	2004-01-19	28	21	20
79	F	1953-03-29	2002-04-02	49	21	20
80	F	1943-12-11	2004-09-14	61	35	20
81	M	1926-04-19	2014-02-01	88	22	20
82	F	1940-10-27	2003-09-23	63	67	20
83	F	1959-08-08	2013-11-18	54	47	20
84	F	1923-08-20	2002-04-22	79	38	20
85	F	1963-01-20	2014-01-07	51	36	20
86	F	1949-12-22	2000-12-05	51	24	20
87	F	1929-11-01	2000-03-07	71	58	20
88	F	1951-09-02	2011-01-25	60	35	20
89	M	1953-06-02	2008-12-23	55	24	20
90	F	1937-01-09	2006-07-17	69	20	20
91	M	1920-03-20	2001-04-10	81	70	20
92	F	1944-01-15	2014-05-19	70	22	20
93	F	1946-07-13	2004-05-10	58	42	20
94	F	1942-08-10	2001-01-22	59	33	20
95	F	1933-02-08	2004-03-15	71	18	20
96	F	1966-07-05	2009-01-05	43		20
97	F	1972-09-15	2004-11-09	32	17	20
98	M	1957-05-30	2011-09-12	54	15	20
99	M	1955-03-10	2008-09-30	53	45	20
100	F	1936-04-30	2009-10-07	73	23	20
101	M	1931-05-04	2013-04-16	82	27	20
102	F	1947-01-01	2004-02-17	57	66	20
103	F	1951-05-12	2012-09-11	61	35	20
104	F	1971-07-03	2013-03-18	42	21	20
105	F	1952-10-08	2005-09-13	53	58	20
106	F	1965-05-20	2007-11-13	42	30	20
107	F	1964-09-07	2006-03-01	42	30	20
108	F	1929-08-12	2005-05-02	76	30	20
109	F	1958-02-19	2001-05-22	43	64	20
110	M	1987-06-01	2014-04-01	27	29	20
111	M	1976-01-27	2011-06-22	35	15	20
112	F	1954-05-12	2006-11-28	52	32	20
113	F	1961-07-13	2012-01-10	51	23	20
114	F	1978-04-12	2014-06-16	36	10	20
115	F	1948-05-25	2014-02-04	66	31	20
116	F	1980-05-10	2010-03-15	30	16	20
117	F	1937-02-27	2013-06-24	76	40	20
118	M	1980-05-12	2005-03-21	25	20	20
119	F	1931-08-11	2014-01-16	83	31	20
120	F	1927-12-27	2007-12-17	80	68	20
121	F	1950-08-10	2005-12-06	55	25	20
122	F	1951-11-10	2008-08-14	57	24	20
123	F	1949-07-13	2001-12-04	52	20	20
124	F	1974-09-16	2006-08-22	32	60	20
125	F	1965-11-19	2000-09-05	35	21	20
126	F	1990-11-17	2010-10-04	20	20	20
127	M	1938-10-10	2014-06-26	76	27	20
128	F	1989-12-23	2011-05-24	22	50	20
129	F	1927-01-27	2003-05-26	76	40	20
130	F	1935-11-03	2007-04-02	72	18	20
131	F	1982-05-23	2008-01-14	26	18	20
132	F	1935-05-16	2001-09-10	66	33	20
133	F	1977-02-13	2011-01-25	34	15	20
134	F	1953-02-09	2001-11-20	48	30	20
135	F	1951-07-30	2000-05-30	49	25	20
136	F	1938-01-19	2002-03-19	64	35	20
137	F	1940-10-05	2011-02-07	71	64	20
138	F	1960-11-27	2004-06-29	44	45	20
139	F	1981-10-26	2012-03-06	31	0	20
140	F	1956-04-09	2004-11-08	48	72	20
141	F	1944-10-26	2001-08-30	57	20	20
142	F	1931-06-19	2009-10-26	78	45	20
143	F	1934-12-04	2001-06-25	67	45	20
144	F	1950-10-20	2009-10-19	59	35	20
145	F	1937-07-26	2000-05-15	63	35	20
146	M	1968-06-26	2007-10-16	39	38	20
147	M	1958-03-27	2011-09-27	53	20	20
148	F	1940-12-08	2000-05-30	60	30	20
149	F	1943-02-05	2002-11-04	59	32	20
150	F	1979-07-02	2011-11-28	32	25	20
151	F	1940-10-12	2009-11-16	69	37	20
152	F	1948-10-06	2012-08-28	64	22	20
153	F	1962-09-05	2010-09-07	48	15	20
154	F	1954-04-05	2003-05-19	49	43	20
155	F	1958-11-05	2008-01-21	50	95	20
156	M	1956-02-13	2003-01-21	47	22	20
157	F	1920-12-31	2003-05-13	83	40	20
158	F	1982-06-11	2008-11-17	26	17	20
159	F	1920-01-13	2000-02-01	80	48	20
160	F	1949-09-29	2009-07-21	60	18	20
161	F	1949-03-24	2001-05-21	52	30	20
162	F	1970-07-29	2012-06-26	42	30	20
163	F	1978-10-13	2008-07-08	30	20	20
164	F	1919-07-09	2010-10-04	91	30	20
165	F	1971-01-31	2008-11-17	37	27	20
166	M	1951-03-28	2013-06-06	62	23	20
167	F	1926-09-09	2001-07-11	75	30	20
168	F	1964-11-20	2002-10-22	38	12	20
169	F	1957-08-19	2014-02-10	57	63	20
170	F	1943-09-12	2012-04-23	69	26	20
171	F	1954-02-23	2009-09-01	55	42	20
172	F	1961-08-07	2010-07-19	49	14	20
173	F	1965-03-16	2008-12-15	43	38	20
174	F	1944-10-14	2012-09-18	68	38	20
175	F	1936-04-11	2000-07-17	64	19	20
176	F	1970-11-03	2000-12-05	30	25	20
177	F	1952-05-20	2005-09-12	53	42	20
178	F	1962-08-05	2012-01-23	50	22	20
179	M	1964-05-18	2007-09-03	43	14	20
180	M	1929-11-06	2010-01-18	81	40	20
181	F	1965-12-16	2007-10-10	42	20	20
182	M	1936-01-16	2008-11-17	72	30	20
183	F	1959-08-11	2014-11-18	55	22	20
184	F	1920-05-06	2001-09-10	81	90	20
185	F	1973-04-12	2011-01-03	38	32	20
186	F	1941-10-29	2012-10-16	71	27	20
187	F	1931-03-06	2006-01-17	75	27	20
188	F	1965-08-31	2012-10-01	47	12	20
189	F	1930-12-19	2004-04-13	74	73	20
190	F	1940-01-12	2000-01-24	60	47	20
191	F	1925-12-29	2009-09-14	84	53	20
192	F	1961-07-27	2011-05-23	50	17	20
193	F	1947-05-17	2002-09-16	55		20
194	F	1978-08-19	2010-02-08	32	22	20
195	F	1935-01-29	2004-06-21	69	15	20
196	F	1973-08-15	2009-06-30	36	47	20
197	F	1955-11-24	2005-11-28	50	37	20
198	F	1962-10-20	2010-01-11	48	18	20
199	F	1954-12-16	2002-07-09	48	70	20
200	F	1955-09-29	2012-05-29	57	73	20
201	F	1949-07-17	1999-04-07	50	53	20
202	F	1983-05-16	2006-06-12	23	12	20
203	F	1962-04-24	2008-05-26	46	27	20
204	F	1951-01-18	2009-01-13	58	46	20
205	F	1955-03-27	2006-05-22	51	30	20
206	F	1987-09-20	2009-05-13	22	13	20
207	M	1944-12-29	2006-10-17	62	22	20
208	M	1987-12-26	2014-07-02	27	26	20
209	F	1963-10-10	1999-10-19	36	25	20
210	F	1957-04-11	2001-07-11	44	36	20
211	F	1983-06-06	2003-03-10	20	23	20
212	F	1956-02-15	2008-11-17	52	42	20
213	F	1983-02-27	2009-02-17	26	18	20
214	F	1988-03-31	2004-02-09	16	18	20
215	F	1978-11-05	2002-09-30	24	40	20
216	F	1950-07-07	2005-03-07	55	48	20
217	F	1965-04-03	2010-10-22	45	69	20
218	F	1970-01-26	2012-05-29	42	18	20
219	M	1922-07-14	1999-04-21	77	35	20
220	F	1949-07-31	2012-09-03	63	80	20
221	F	1951-04-19	2002-11-19	51	28	20
222	F	1964-09-20	2007-02-27	43	34	20
223	F	1955-11-21	2011-07-04	56	17	20
224	F	1949-10-05	2012-11-20	63	47	20
225	F	1964-03-17	1999-07-13	35	45	20
226	F	1967-04-27	2014-10-14	47	28	20
227	F	1959-10-08	2010-11-10	51	19	20
228	F	1947-09-26	2014-02-06	67	30	20
229	F	1969-10-18	2007-01-17	38	20	20
230	F	1939-03-06	2008-01-08	69	41	20
231	F	1966-01-18	2002-01-28	36	17	20
232	F	1952-11-23	2012-10-24	60	11	20
233	F	1988-07-05	2007-09-11	19	42	20
234	F	1951-09-02	2011-11-22	60	18	20
235	F	1974-04-10	2012-09-19	38	48	20
236	F	1961-07-09	2009-03-02	48	13	20
237	F	1927-09-16	2008-01-23	81	42	20
238	F	1929-08-12	2002-06-24	73	20	20
239	F	1978-01-25	2002-05-21	24	47	20
240	M	1940-11-24	2002-07-03	62	40	20
241	F	1952-09-10	2006-01-17	54	20	20
242	F	1946-06-02	2013-04-02	67	32	20
243	M	1956-11-24	2011-11-29	55	37	20
244	F	1968-02-22	2006-07-10	38	41	20
245	F	1939-02-02	2006-09-12	67	69	20
246	M	1940-10-05	2001-12-04	61	22	20
247	M	1954-02-03	2000-02-15	46	21	20
248	F	1950-07-04	2000-06-13	50	25	20
249	F	1946-08-03	2000-02-07	54	62	20
250	F	1961-02-24	2010-03-08	49	25	20
251	F	1940-02-06	2010-02-09	70	73	20
252	F	1950-01-02	2012-04-02	62	20	20
253	F	1959-07-17	2007-12-03	48	45	20
254	F	1948-03-05	1999-05-25	51	23	20
255	F	1939-11-14	2014-09-22	75	20	20
256	F	1927-09-07	2006-06-06	79	53	20
257	F	1957-11-14	2011-06-28	54	20	20
258	M	1978-03-11	2014-03-24	36	17	20
259	F	1920-02-20	2002-02-25	82	22	20
260	F	1948-07-11	2011-03-29	63	31	20
261	F	1949-09-09	2006-04-04	57	29	20
262	F	1969-12-30	2013-09-30	44	32	20
263	F	1935-12-18	2001-07-03	66	44	20
264	F	1956-04-11	2014-05-26	58	64	20
265	F	1960-11-30	2003-11-18	43	63	20
266	F	1923-10-31	2003-02-04	80	43	20
267	F	1953-05-06	2003-07-02	50	25	20
268	F	1940-12-12	2000-11-28	60	25	20
269	F	1943-05-18	2011-10-10	68	45	20
270	M	1931-05-26	1996-11-07	65	60	20
271	M	1944-10-10	2010-10-05	66	17	20
272	F	1933-09-28	2003-10-07	70	30	20
273	F	1965-11-30	2005-10-10	40	44	20
274	F	1971-01-02	2008-07-25	37	25	20
275	F	1974-08-13	2012-09-18	38	68	20
276	F	1978-12-01	2011-02-01	33	15	20
277	F	1949-06-05	2010-06-07	61	26	20
278	F	1956-05-01	2011-12-21	55	25	20
279	F	1939-09-01	2010-02-02	71	63	20
280	F	1952-07-09	2011-07-11	59	15	20
281	F	1963-12-08	2006-10-24	43	44	20
282	F	1944-03-05	2007-01-09	63	27	20
283	F	1959-01-30	2007-06-12	48	20	20
284	F	1954-10-11	2008-08-31	54	30	20
285	F	1958-02-27	2008-03-11	50	55	20
286	M	1948-05-02	1997-06-14	49	56	20
287	F	1932-09-28	2002-06-18	70	27	20
288	M	1925-01-05	2000-04-10	75	20	20
289	F	1952-03-25	2001-10-22	49	42	20
290	F	1955-01-21	2004-10-11	49	38	20
291	F	1968-01-22	2001-06-05	33	22	20
292	F	1955-06-20	2001-03-05	46	25	20
293	F	1947-01-22	2010-06-15	63	20	20
294	F	1944-01-24	2002-04-15	58	28	20
295	F	1928-12-09	2005-01-10	77	15	20
296	F	1971-03-06	2012-04-17	41	39	20
297	F	1973-04-04	2004-05-18	31	25	20
298	F	1948-02-06	2010-08-30	62	56	20
299	F	1967-10-31	2007-10-09	40	63	20
300	F	1951-10-16	2007-10-10	56	52	20
301	F	1924-07-09	2003-05-27	79	20	20
302	M	1943-09-08	2013-09-10	70	47	20
303	F	1945-10-31	2011-10-11	66	45	20
304	M	1944-03-03	2000-05-04	56	48	20
305	F	1929-07-02	2001-09-26	72	20	20
306	F	1947-08-08	2014-01-20	67	45	20
307	F	1945-10-31	2013-12-05	68	25	20
308	F	1949-08-30	2009-04-21	60	22	20
309	F	1951-08-16	2013-07-16	62	32	20
310	F	1944-03-05	1997-05-10	53	50	20
311	F	1965-08-25	2010-10-11	45	32	20
312	F	1946-06-15	1999-04-20	53	62	20
313	F	1962-01-05	2012-04-23	50	35	20
314	F	1937-12-05	2009-09-15	72	45	20
315	F	1956-03-23	2011-01-31	55	67	20
316	F	1913-11-06	2002-11-04	89	53	20
317	F	1936-09-23	2000-02-14	64	38	20
318	F	1938-02-21	2001-03-19	63	22	20
319	F	1935-05-05	2007-10-09	72	30	20
320	F	1936-07-21	2014-10-02	78	28	20
321	F	1968-01-31	2008-06-17	40	20	20
322	F	1974-09-06	2013-05-16	39	20	20
323	M	1930-08-21	2005-10-18	75	27	20
324	M	1965-09-10	2000-10-17	35	20	20
325	F	1959-01-01	2001-04-30	42	35	20
326	M	1947-09-01	2008-07-15	61	37	20
327	F	1948-06-04	2008-02-11	60	62	20
328	F	1951-08-12	2006-11-20	55	53	20
329	F	1951-01-19	2005-11-07	54	38	20
330	F	1944-03-28	2010-05-03	66	20	20
331	F	1979-03-21	2011-01-25	32	40	20
332	M	1941-07-29	2012-10-08	71	19	20
333	F	1941-03-03	2010-05-04	69	43	20
334	M	1969-04-30	2009-11-17	40	43	20
335	F	1942-11-30	2001-05-21	59	35	20
336	F	1967-07-31	2012-01-02	45	35	20
337	F	1944-03-16	2005-01-11	61	40	20
338	F	1950-03-26	2013-11-26	63	22	20
339	M	1954-12-18	2014-02-24	60	30	20
340	F	1927-01-19	2006-11-14	79	55	20
341	F	1945-09-01	2001-09-03	56	42	20
342	M	1936-06-10	2007-09-03	71	30	20
343	M	1948-03-11	2014-01-28	66	18	20
344	F	1925-03-01	2006-05-09	81	20	20
345	F	1941-05-31	2011-04-11	70	18	20
346	F	1912-06-26	2000-10-26	88	35	20
347	F	1937-03-25	2004-12-07	67	24	20
348	M	1960-10-27	2007-06-07	47	27	20
349	F	1968-02-06	2010-03-01	42	40	20
350	F	1980-07-05	2006-03-06	26	45	20
351	F	1946-08-07	2005-05-31	59	15	20
352	F	1965-10-12	2007-11-19	42	22	20
353	F	1965-12-07	2014-03-18	49	28	20
354	F	1965-12-16	2013-10-01	48	31	20
355	F	1938-01-25	2008-03-10	70	47	20
356	M	1935-12-02	2008-05-19	73	20	20
357	F	1954-12-02	2005-05-30	51	33	20
358	F	1962-12-16	2006-07-04	44	18	20
359	F	1941-09-15	2013-02-05	72	25	20
360	F	1949-03-24	2008-08-25	59	24	20
361	F	1934-10-06	2000-08-17	66	47	20
362	F	1936-11-01	2006-11-14	70	37	20
363	F	1985-08-24	2010-02-23	25	25	20
364	F	1971-09-09	1998-11-10	27	38	20
365	F	1944-03-24	2014-01-14	70	25	20
366	F	1978-11-23	2009-11-23	31	40	20
367	F	1934-02-18	2001-08-30	67	48	20
368	F	1962-05-16	2009-12-23	47	21	20
369	F	1959-03-15	2002-10-08	43	65	20
370	F	1935-07-08	1999-05-04	64	44	20
371	F	1943-01-04	2007-08-30	64	15	20
372	F	1966-09-09	2009-03-30	43	23	20
373	F	1947-11-07	2001-04-17	54	32	20
374	F	1951-07-20	2006-03-06	55	48	20
375	M	1989-07-31	2009-10-20	20	25	20
376	F	1952-05-28	2001-04-23	49	18	20
377	F	1946-12-16	2014-04-03	68	28	20
378	F	1977-04-24	2011-04-11	34	35	20
379	F	1966-09-04	2011-03-08	45	36	20
380	F	1948-09-16	2007-04-23	59	43	20
381	F	1944-01-27	2013-03-12	69	28	20
382	F	1941-05-29	2012-01-17	71	50	20
383	F	1949-07-03	2005-01-03	56	50	20
384	F	1971-11-26	2001-11-27	30	20	20
385	F	1942-02-15	2006-01-16	64	20	20
386	F	1958-05-14	2013-02-11	55	29	20
387	F	1918-11-30	2001-10-09	83	42	20
388	F	1943-04-15	2014-09-30	71	20	20
389	M	1963-08-03	2014-02-27	51	43	20
390	F	1972-11-27	2009-09-21	37	23	20
391	F	1922-03-17	2004-02-24	82	47	20
392	F	1967-12-04	2012-11-19	45	18	20
393	F	1945-11-14	2014-05-13	69	28	20
394	F	1954-09-11	2012-11-19	58	45	20
395	F	1949-09-11	2005-04-05	56	27	20
396	F	1949-11-07	2013-12-04	64	23	20
397	M	1944-03-29	2002-09-29	58	12	20
398	F	1921-07-31	2007-02-26	86	55	20
399	F	1932-03-26	2011-11-27	79	40	20
400	F	1940-09-17	2014-06-03	74	35	20
401	F	1928-06-14	2000-06-13	72	62	20
402	F	1971-10-06	2008-09-24	37	26	20
403	F	1951-03-12	2008-02-12	57	25	20
404	F	1960-01-07	2012-06-11	52	35	20
405	F	1954-03-09	2014-03-24	60	50	20
406	F	1931-06-17	2010-11-08	79	36	20
407	F	1948-02-26	2010-12-06	62	18	20
408	F	1956-09-07	1999-09-20	43	26	20
409	F	1934-10-14	2001-07-18	67	20	20
410	F	1943-03-06	2006-04-18	63	33	20
411	F	1940-01-20	2007-09-01	67	33	20
412	F	1931-04-06	2004-09-06	73	57	20
413	F	1964-10-02	2004-09-21	40	30	20
414	F	1957-07-27	2003-03-31	46	35	20
415	F	1927-08-30	2004-07-20	77	23	20
416	M	1935-02-24	2011-09-06	76	15	20
417	F	1935-07-24	2000-02-15	65	42	20
418	F	1935-10-18	2008-05-19	73	60	20
419	F	1955-05-20	2010-05-25	55	15	20
420	F	1962-07-24	2010-05-31	48	20	20
421	F	1921-08-01	2004-03-15	83	57	20
422	F	1946-01-24	2008-07-15	62	40	20
423	F	1934-09-29	2013-05-28	79	30	20
424	F	1934-09-11	2012-11-20	78	22	20
425	M	1936-03-27	2014-09-09	78	31	20
426	F	1928-04-12	2008-09-22	80	40	20
427	F	1949-02-26	2008-12-01	59	20	20
428	M	1950-10-05	2007-08-30	57	20	20
429	F	1944-09-06	2010-10-19	66	72	20
430	M	1949-03-26	2002-06-18	53	49	20
431	F	1964-01-28	2007-10-03	43	18	20
432	F	1964-12-01	2001-10-30	37	25	20
433	M	1943-07-13	2010-05-11	67	41	20
434	F	1957-08-25	2011-08-23	54	35	20
435	F	1953-05-15	2013-12-02	60	34	20
436	F	1963-01-23	2011-10-19	48	32	20
437	F	1949-09-29	2014-06-19	65	40	20
438	F	1939-09-02	2011-02-15	72	36	20
439	F	1935-12-18	2000-06-06	65	38	20
440	F	1935-12-18	2000-06-06	65	54	20
441	F	1951-04-26	2003-09-15	52	27	20
442	F	1948-04-04	2000-03-06	52	35	20
443	F	1937-06-17	2002-10-21	65	35	20
444	F	1956-08-22	2005-05-02	49	34	20
445	F	1961-04-13	2012-03-31	51	20	20
446	F	1955-01-07	2006-10-17	51	27	20
447	F	1949-01-29	2001-11-19	52	18	20
448	F	1973-06-01	2008-08-21	35	20	20
449	F	1966-03-07	2014-09-09	48	58	20
450	F	1945-03-31	2013-05-29	68	27	20
451	F	1946-12-17	2011-11-07	65	42	20
452	M	1950-09-24	2001-04-23	51	45	20
453	F	1939-05-17	2000-06-08	61	56	20
454	F	1936-07-01	2001-06-05	65	60	20
455	F	1979-05-31	2003-04-15	24	60	20
456	F	1941-11-30	2005-10-31	64	84	20
457	F	1947-08-03	2005-03-01	58	33	20
458	F	1930-03-04	2003-02-04	73	42	20
459	F	1991-01-30	2010-12-14	19	37	20
460	F	1937-08-15	2003-11-24	66	34	20
461	F	1954-05-31	2008-04-14	54	17	20
462	F	1950-06-04	2008-03-03	58	24	20
463	M	1928-09-16	2004-03-30	76	27	20
464	F	1928-12-26	2007-09-11	79	20	20
465	F	1992-10-06	2011-04-11	19	28	20
466	F	1985-01-11	2006-02-28	21	47	20
467	F	1941-07-22	2005-01-18	64	27	20
468	F	1964-04-18	2009-08-25	45	42	20
469	M	1971-04-14	2014-06-25	43	28	20
470	F	1957-03-13	2013-03-12	56	23	20
471	F	1982-07-17	2009-11-24	27	27	20
472	M	1947-05-26	1997-10-04	50	40	20
473	F	1947-10-25	2005-06-06	58	60	20
474	F	1952-01-14	2007-05-28	55	12	20
475	F	1924-12-29	2002-02-25	78	65	20
476	F	1929-10-25	2004-02-17	75	26	20
477	F	1929-10-28	2000-04-04	71	74	20
478	F	1924-09-05	2003-12-02	79	42	20
479	F	1950-11-02	2011-11-14	61	26	20
480	F	1924-06-21	2005-09-14	81	37	20
481	F	1928-09-16	2001-06-11	73	48	20
482	F	1971-06-14	2010-05-04	39	20	20
483	F	1971-03-11	2003-03-24	32	65	20
484	F	1977-12-06	2007-03-07	30	18	20
485	F	1975-07-22	2006-05-16	31	35	20
486	F	1956-10-20	2014-04-08	58	20	20
487	F	1944-08-30	2013-08-29	69	53	20
488	F	1975-05-06	2004-03-29	29	60	20
489	F	1950-10-28	2006-11-06	56	18	20
490	F	1922-10-12	2004-07-20	82	43	20
491	F	1933-10-13	2010-10-19	77	21	20
492	F	1956-11-07	2012-03-26	56	50	20
493	F	1951-09-21	2004-12-22	53	30	20
494	F	1950-11-16	2012-06-18	62	18	20
495	F	1949-06-10	2002-02-25	53	37	20
496	F	1962-12-04	2010-05-11	48	16	20
497	F	1946-03-08	2014-03-25	68	26	20
498	F	1963-03-12	2003-05-21	40	20	20
499	F	1967-03-15	2003-12-08	36	27	20
500	F	1972-11-04	2012-06-26	40	68	20
501	F	1943-11-19	2009-01-26	66	38	20
502	F	1949-06-22	2007-01-16	58	30	20
503	M	1919-08-20	2002-02-05	83	63	20
504	F	1946-10-17	2005-12-13	59	37	20
505	F	1960-05-25	2013-01-29	53	40	20
506	F	1930-04-05	2003-08-20	73	80	20
507	F	1933-09-16	2013-09-16	80	49	20
508	F	1946-05-14	2007-07-10	61	37	20
509	F	1939-09-13	2008-02-19	69	45	20
510	F	1926-02-21	2002-09-04	76	28	20
511	F	1928-03-03	2007-11-13	79	44	20
512	F	1947-05-19	1997-03-22	50	41	20
513	F	1977-08-08	2012-02-27	35	23	20
514	F	1940-02-25	2014-09-19	74	58	20
515	F	1946-11-20	1997-07-16	51	25	20
516	F	1961-11-25	2014-05-12	53	17	20
517	F	1941-03-21	2013-06-04	72	16	20
518	F	1965-05-15	2009-05-18	44	56	20
519	F	1960-09-23	2003-04-22	43	30	20
520	F	1938-05-08	2010-06-29	72	14	20
521	F	1964-08-03	2010-07-06	46	39	20
522	F	1947-07-17	2010-09-07	63	35	20
523	F	1943-08-31	2001-07-10	58	19	20
524	F	1956-04-08	2002-02-10	46	23	20
525	F	1936-06-02	1997-04-26	61	54	20
526	F	1930-03-17	2004-03-02	74	29	20
527	F	1940-02-27	2013-12-03	73		20
528	F	1939-07-21	2009-02-03	70	27	20
529	F	1946-11-07	2001-06-18	55	68	20
530	F	1941-05-31	2012-06-18	71	25	20
531	F	1940-09-01	2006-05-15	66	67	20
532	F	1935-02-25	2003-03-31	68	27	20
533	M	1948-11-12	2010-08-24	62	14	20
534	F	1990-03-13	2007-11-20	17	14	20
535	F	1945-01-24	2010-09-20	65	12	20
536	F	1943-04-25	2013-10-08	70	41	20
537	F	1916-03-01	2001-02-20	85	20	20
538	F	1945-12-30	2009-05-12	64	37	20
539	F	1959-04-12	2014-02-17	55	42	20
540	F	1922-11-18	2001-01-23	79	75	20
541	F	1936-03-17	2002-04-15	66	42	20
542	F	1932-09-15	2001-09-10	69	48	20
543	F	1925-06-07	2007-02-27	82	53	20
544	F	1938-05-27	2014-09-15	76	53	20
545	F	1958-03-01	2012-11-13	54	20	20
546	M	1938-11-26	2007-10-16	69	38	20
547	F	1961-03-26	2008-02-12	47	52	20
548	F	1961-01-04	2007-05-07	46	11	20
549	F	1945-03-06	2006-11-27	61	36	20
550	F	1954-01-27	2013-10-14	59	40	20
551	F	1942-09-04	2004-01-06	62	48	20
552	M	1968-12-05	2014-05-26	46	42	20
553	F	1957-10-13	2011-12-05	54	33	20
554	F	1973-08-21	2012-02-20	39	31	20
555	F	1958-07-18	2004-10-26	46	48	20
556	F	1934-07-28	2001-06-12	67	30	20
557	F	1975-06-12	2007-10-09	32	32	20
558	F	1989-09-26	2008-06-16	19	12	20
559	F	1948-01-16	2008-03-17	60	29	20
560	F	1954-12-17	2013-03-11	59	35	20
561	M	1938-05-29	2008-01-07	70	23	20
562	F	1948-09-05	2011-04-19	63	12	20
563	F	1970-04-26	2003-01-28	33	25	20
564	F	1974-04-10	2010-07-12	36	10	20
565	F	1970-02-05	2012-01-03	42	25	20
566	F	1946-10-06	2000-05-30	54	85	20
567	M	1945-11-29	2006-05-23	61	74	20
568	F	1944-03-14	2012-06-11	68	32	20
569	F	1962-11-27	2007-07-09	45	68	20
570	F	1955-07-03	2012-03-12	57	33	20
571	M	1945-05-31	2002-11-26	57	143	20
572	F	1951-07-19	2007-02-26	56	85	20
573	F	1939-04-19	2007-05-22	68	22	20
574	F	1975-05-23	2008-03-25	33	43	20
575	F	1958-09-21	2001-12-17	43	15	20
576	F	1949-11-15	2000-05-18	51	54	20
577	F	1976-06-26	2010-09-20	34	20	20
578	M	1964-08-24	2006-11-27	42	40	20
579	F	1959-11-19	2005-01-18	46	52	20
580	F	1950-09-09	2000-10-03	50	51	20
581	F	1972-08-04	2009-01-05	37	20	20
582	F	1933-10-20	2013-11-19	80	41	20
583	F	1946-07-24	2013-10-29	67	55	20
584	F	1933-07-19	2003-11-04	70	12	20
585	F	1952-09-27	2003-07-21	51	47	20
586	F	1986-12-22	2012-03-19	26	12	20
587	F	1961-07-09	2007-05-31	46	19	20
588	F	1937-08-16	2010-02-02	73	42	20
589	F	1935-11-10	2005-11-29	70	34	20
590	F	1981-07-07	2010-10-05	29	13	20
591	F	1946-02-23	1999-03-17	53	32	20
592	F	1957-01-03	2006-01-23	49	23	20
593	F	1942-11-05	2006-03-14	64	40	20
594	F	1951-01-24	2009-09-14	58	30	20
595	F	1946-02-19	2004-02-16	58	30	20
596	M	1960-12-26	2013-07-24	53	58	20
597	M	1973-12-05	2001-11-26	28	25	20
598	F	1951-08-17	2009-09-08	58	41	20
599	F	1935-10-28	2013-05-16	78	67	20
600	M	1975-04-15	2002-02-06	27	20	20
601	F	1928-03-01	2000-07-17	72	33	20
602	F	1954-05-06	2012-09-03	58	58	20
603	F	1922-08-20	2002-11-26	80	22	20
604	F	1954-08-16	2009-11-17	55	52	20
605	F	1931-05-24	2006-11-06	75	73	20
606	F	1959-05-16	2004-09-27	45	65	20
607	F	1954-07-02	2009-02-18	55	29	20
608	M	1940-08-24	2000-05-15	60	63	20
609	F	1939-06-08	2014-01-14	75	25	20
610	M	1943-05-10	2007-11-27	64	40	20
611	F	1935-05-24	2009-10-13	74	13	20
612	F	1939-09-14	2007-11-13	68	60	20
613	F	1931-05-21	2002-07-16	71	65	20
614	F	1947-06-29	2004-12-13	57	74	20
615	M	1938-03-10	2005-05-04	67	53	20
616	F	1963-09-03	2005-10-17	42	60	20
617	M	1948-01-03	2008-06-16	60	15	20
618	F	1958-10-10	2012-05-14	54	31	20
619	F	1936-03-04	2013-09-10	77	27	20
620	F	1965-04-27	2013-02-05	48	36	20
621	F	1943-08-10	2014-09-09	71	52	20
622	F	1936-04-19	2002-04-17	66	18	20
623	F	1969-06-27	2007-01-16	38	48	20
624	F	1949-11-07	2004-01-12	55	25	20
625	F	1966-06-12	2004-11-29	38	17	20
626	F	1947-01-11	2007-10-22	60	45	20
627	F	1940-08-02	2012-06-21	72	51	20
628	F	1929-12-25	2012-05-15	83	23	20
629	F	1946-04-23	2010-09-20	64	12	20
630	F	1941-12-30	2014-06-10	73	26	20
631	F	1961-06-11	2012-03-12	51	13	20
632	F	1971-04-19	2012-01-03	41	39	20
633	F	1934-10-09	2001-07-25	67	33	20
634	F	1956-07-08	2004-12-14	48	72	20
635	F	1936-03-31	2014-01-28	78	43	20
636	F	1927-09-20	2001-09-17	74	32	20
637	M	1954-08-08	2012-01-10	58	15	20
638	F	1936-08-04	2012-01-09	76	32	20
639	F	1974-04-25	2007-01-29	33	41	20
640	F	1937-09-09	2002-11-18	65	33	20
641	F	1948-09-01	2006-11-20	58		20
642	F	1950-06-02	2011-01-18	61	26	20
643	F	1969-08-11	2010-03-01	41	15	20
644	F	1937-08-28	2004-03-29	67	116	20
645	F	1934-04-11	2000-12-11	66	70	20
646	F	1919-12-27	2002-06-17	83	48	20
647	F	1937-10-14	2005-05-31	68	33	20
648	F	1946-05-01	2008-07-01	62	94	20
649	M	1925-03-22	2001-06-25	76	20	20
650	F	1972-11-03	2011-01-24	39	21	20
651	F	1937-01-24	2011-11-12	74	41	20
652	M	1947-01-09	2000-05-04	53	47	20
653	F	1931-08-25	2013-09-30	82	25	20
654	F	1965-01-06	2007-03-20	42	47	20
655	F	1927-05-21	2003-07-08	76	50	20
656	F	1964-05-17	2006-05-30	42	20	20
657	F	1957-07-20	2012-06-12	55	15	20
658	F	1934-07-17	2013-11-05	79	25	20
659	F	1946-06-25	2012-01-03	66	17	20
660	M	1948-05-13	2010-09-06	62	47	20
661	F	1938-05-29	2014-06-04	76	25	20
662	F	1949-07-01	2004-03-31	55	10	20
663	F	1974-09-01	2014-04-01	40	31	20
664	F	1971-08-22	2010-09-21	39	12	20
665	F	1949-07-29	2011-06-21	62	28	20
666	F	1935-08-14	2003-04-15	68	30	20
667	F	1939-12-25	2000-01-25	61	68	20
668	M	1940-10-05	2007-11-13	67	22	20
669	F	1950-03-20	2001-01-15	51	12	20
670	F	1951-10-03	2000-05-22	49	25	20
671	M	1944-08-23	2013-07-16	69	70	20
672	F	1928-05-13	2000-04-25	72	68	20
673	F	1951-08-29	2012-10-11	61	35	20
674	F	1963-07-11	2010-09-28	47	40	20
675	F	1953-05-18	2006-01-02	53	71	20
676	F	1930-08-29	2014-06-10	84	72	20
677	F	1959-08-11	2007-05-21	48	30	20
678	F	1960-05-31	2009-06-08	49	43	20
679	F	1940-12-30	2008-12-16	68	44	20
680	F	1981-03-31	2000-12-05	19	19	20
681	F	1959-07-03	2006-06-21	47	55	20
682	F	1933-09-25	2002-01-21	69	65	20
683	M	1959-10-05	2002-03-26	43	10	20
684	F	1925-05-05	2012-10-09	87	40	20
685	F	1939-10-08	2013-12-05	74	31	20
686	F	1973-07-07	2005-05-31	32	20	20
687	F	1945-01-22	2009-09-08	64	68	20
688	F	1966-07-27	2006-05-29	40	27	20
689	F	1953-07-29	2001-10-22	48	22	20
690	F	1971-03-15	2008-12-10	37	32	20
691	F	1953-02-19	2011-11-15	58	35	20
692	F	1945-07-25	2012-12-10	67	32	20
693	M	1918-05-03	2004-03-09	86	40	20
694	F	1959-05-04	2013-02-19	54	15	20
695	F	1952-02-10	2014-10-02	62	20	20
696	M	1990-04-23	2009-02-18	19	17	20
697	M	1957-06-26	2011-02-21	54	33	20
698	F	1974-06-23	2000-11-07	26	22	20
699	F	1928-07-05	2005-05-23	77	37	20
700	F	1940-10-15	2014-01-28	74	24	20
701	F	1946-08-18	2010-02-02	64	43	20
702	F	1953-01-07	2001-11-27	48	17	20
703	F	1961-09-01	2004-02-24	43	24	20
704	F	1957-02-28	2002-04-15	45	38	20
705	F	1953-08-17	2010-06-28	57	25	20
706	F	1956-12-25	2012-08-28	56	43	20
707	F	1982-10-04	2011-03-14	29	35	20
708	F	1964-01-24	2006-04-12	42	31	20
709	F	1932-03-24	2010-03-02	78	42	20
710	F	1980-07-07	2012-06-04	32	20	20
711	F	1933-07-16	2010-12-07	77	35	20
712	F	1946-09-09	2009-06-02	63	23	20
713	F	1975-05-18	2009-03-30	34	40	20
714	F	1954-07-07	2001-09-10	47	20	20
715	F	1949-06-17	2009-09-08	60	64	20
716	M	1946-11-24	2002-01-14	56	20	20
717	F	1938-08-05	2002-02-04	64	20	20
718	F	1934-07-06	2002-06-11	68	60	20
719	F	1942-10-27	2008-01-08	66	48	20
720	M	1945-07-15	2005-04-11	60	60	20
721	F	1954-07-20	2009-06-08	55	35	20
722	F	1935-10-16	2008-04-08	73	67	20
723	F	1984-02-07	2008-10-14	24	32	20
724	F	1996-02-15	2011-08-29	15	12	20
725	F	1982-02-02	2003-04-01	21	18	20
726	F	1942-10-24	2009-06-29	67	22	20
727	F	1970-11-15	2011-03-28	41	27	20
728	F	1967-11-16	2006-06-20	39	22	20
729	F	1964-05-28	2011-01-11	47	40	20
730	F	1952-02-24	1999-07-28	47	43	20
731	F	1986-03-17	2013-10-21	27	40	20
732	F	1955-01-12	2005-06-07	50	29	20
733	F	1959-08-18	2008-10-07	49	25	20
734	F	1986-08-12	2010-05-11	24	18	20
735	F	1946-04-19	2005-09-06	59	20	20
736	F	1950-07-22	2014-01-14	64	39	20
737	F	1933-10-06	2002-09-16	69	63	20
738	F	1981-03-05	2010-12-07	29	18	20
739	F	1991-08-23	2010-04-21	19	25	20
1	F	1935-07-22	1999-09-20	64	45	0
2	F	1947-09-25	2011-12-27	64	23	0
3	F	1950-11-06	2001-10-16	51	25	0
4	F	1965-09-20	2012-01-09	47	55	0
5	F	1949-12-22	2000-12-05	51	24	0
6	F	1942-08-10	2001-01-22	59	33	0
7	F	1966-07-05	2009-01-05	43		0
8	F	1951-05-12	2012-09-11	61	35	0
9	F	1965-05-20	2007-11-13	42	30	0
10	F	1965-11-19	2000-09-05	35	21	0
11	F	1940-10-12	2009-11-16	69	37	0
12	F	1970-07-29	2012-06-26	42	30	0
13	F	1926-09-09	2001-07-11	75	30	0
14	F	1965-03-16	2008-12-15	43	38	0
15	F	1940-01-12	2000-01-24	60	47	0
16	F	1950-07-04	2000-06-13	50	25	0
17	F	1940-02-06	2010-02-09	70	73	0
18	F	1956-04-11	2014-05-26	58	64	0
19	F	1943-05-18	2011-10-10	68	45	0
20	F	1965-11-30	2005-10-10	40	44	0
21	F	1949-06-05	2010-06-07	61	26	0
22	M	1944-03-03	2000-05-04	56	48	0
23	F	1951-08-12	2006-11-20	55	53	0
24	M	1954-12-18	2014-02-24	60	30	0
25	F	1948-09-16	2007-04-23	59	43	0
26	F	1962-07-24	2010-05-31	48	20	0
27	F	1953-05-15	2013-12-02	60	34	0
28	F	1992-10-06	2011-04-11	19	28	0
29	F	1929-10-25	2004-02-17	75	26	0
30	F	1975-05-06	2004-03-29	29	60	0
31	F	1951-09-21	2004-12-22	53	30	0
32	F	1940-09-01	2006-05-15	66	67	0
33	F	1955-07-03	2012-03-12	57	33	0
34	F	1951-07-19	2007-02-26	56	85	0
35	F	1939-04-19	2007-05-22	68	22	0
36	F	1959-11-19	2005-01-18	46	52	0
37	F	1950-09-09	2000-10-03	50	51	0
38	F	1959-05-16	2004-09-27	45	65	0
39	F	1971-04-19	2012-01-03	41	39	0
40	F	1948-09-01	2006-11-20	58		0
41	F	1940-12-30	2008-12-16	68	44	0
42	F	1975-05-18	2009-03-30	34	40	0
43	F	1986-03-17	2013-10-21	27	40	0
44	F	1935-07-22	1999-09-20	64	45	0
45	F	1947-09-25	2011-12-27	64	23	0
46	F	1950-11-06	2001-10-16	51	25	0
47	F	1965-09-20	2012-01-09	47	55	0
48	F	1949-12-22	2000-12-05	51	24	0
49	F	1942-08-10	2001-01-22	59	33	0
50	F	1966-07-05	2009-01-05	43		0
51	F	1951-05-12	2012-09-11	61	35	0
52	F	1965-05-20	2007-11-13	42	30	0
53	F	1965-11-19	2000-09-05	35	21	0
54	F	1940-10-12	2009-11-16	69	37	0
55	F	1970-07-29	2012-06-26	42	30	0
56	F	1926-09-09	2001-07-11	75	30	0
57	F	1965-03-16	2008-12-15	43	38	0
58	F	1940-01-12	2000-01-24	60	47	0
59	F	1950-07-04	2000-06-13	50	25	0
60	F	1940-02-06	2010-02-09	70	73	0
61	F	1956-04-11	2014-05-26	58	64	0
62	F	1943-05-18	2011-10-10	68	45	0
63	F	1965-11-30	2005-10-10	40	44	0
64	F	1949-06-05	2010-06-07	61	26	0
65	M	1944-03-03	2000-05-04	56	48	0
66	F	1951-08-12	2006-11-20	55	53	0
67	M	1954-12-18	2014-02-24	60	30	0
68	F	1948-09-16	2007-04-23	59	43	0
69	F	1962-07-24	2010-05-31	48	20	0
70	F	1953-05-15	2013-12-02	60	34	0
71	F	1992-10-06	2011-04-11	19	28	0
72	F	1929-10-25	2004-02-17	75	26	0
73	F	1975-05-06	2004-03-29	29	60	0
74	F	1951-09-21	2004-12-22	53	30	0
75	F	1940-09-01	2006-05-15	66	67	0
76	F	1955-07-03	2012-03-12	57	33	0
77	F	1951-07-19	2007-02-26	56	85	0
78	F	1939-04-19	2007-05-22	68	22	0
79	F	1959-11-19	2005-01-18	46	52	0
80	F	1950-09-09	2000-10-03	50	51	0
81	F	1959-05-16	2004-09-27	45	65	0
82	F	1971-04-19	2012-01-03	41	39	0
83	F	1948-09-01	2006-11-20	58		0
84	F	1940-12-30	2008-12-16	68	44	0
85	F	1975-05-18	2009-03-30	34	40	0
86	F	1986-03-17	2013-10-21	27	40	0
1	F	1942-03-21	2005-05-23	63	26	1
2	F	1921-06-20	1996-03-19	75	47	1
3	F	1947-04-21	2008-12-09	61	25	1
4	F	1952-05-18	2004-02-17	52	22	1
5	F	1967-08-06	2013-06-06	46	30	1
6	F	1946-08-12	1999-09-15	53	45	1
7	F	1950-07-14	2010-01-25	60	36	1
8	F	1970-04-13	2003-08-20	33	20	1
9	F	1932-10-20	2004-10-04	72	72	1
10	F	1922-12-31	2003-01-14	81	42	1
11	F	1939-10-12	2007-04-30	68	15	1
12	F	1935-03-25	2005-03-08	70	27	1
13	F	1953-06-11	2006-01-03	53	29	1
14	F	1929-09-13	2012-09-25	83	37	1
15	F	1940-07-23	2008-06-16	68	23	1
16	M	1944-08-10	2011-11-28	67	18	1
17	F	1920-12-16	1999-05-10	79	62	1
18	F	1952-08-12	2011-04-19	59	30	1
19	F	1935-10-03	2013-01-21	78	44	1
20	F	1923-06-28	2000-10-24	77	45	1
21	F	1925-09-11	2006-05-09	81	38	1
22	F	1942-07-17	2011-01-25	69	43	1
23	F	1945-07-03	2012-09-27	67	37	1
24	F	1947-05-02	2011-04-05	64	60	1
25	F	1946-11-18	2012-06-28	66	51	1
26	F	1927-02-22	2009-10-19	82	45	1
27	F	1922-10-26	2002-11-25	80	72	1
28	F	1936-12-12	2002-03-26	66	24	1
29	F	1937-01-05	2007-04-16	70	18	1
30	F	1923-12-18	2008-06-24	85	25	1
31	F	1949-05-06	2007-02-13	58	28	1
32	F	1948-07-14	2000-03-13	52	30	1
33	F	1927-03-24	2006-03-22	79	54	1
34	F	1964-09-26	2002-04-30	38	12	1
35	F	1928-12-14	2003-01-14	75	16	1
36	F	1949-09-14	2012-08-21	63	33	1
37	F	1939-09-06	2004-02-03	65	20	1
38	F	1942-01-20	2001-11-20	59	13	1
39	F	1976-08-26	2004-01-19	28	21	1
40	F	1953-03-29	2002-04-02	49	21	1
41	F	1943-12-11	2004-09-14	61	35	1
42	F	1940-10-27	2003-09-23	63	67	1
43	F	1959-08-08	2013-11-18	54	47	1
44	F	1923-08-20	2002-04-22	79	38	1
45	F	1929-11-01	2000-03-07	71	58	1
46	F	1951-09-02	2011-01-25	60	35	1
47	F	1937-01-09	2006-07-17	69	20	1
48	F	1946-07-13	2004-05-10	58	42	1
49	F	1933-02-08	2004-03-15	71	18	1
50	F	1947-01-01	2004-02-17	57	66	1
51	F	1971-07-03	2013-03-18	42	21	1
52	F	1964-09-07	2006-03-01	42	30	1
53	F	1929-08-12	2005-05-02	76	30	1
54	F	1958-02-19	2001-05-22	43	64	1
55	F	1954-05-12	2006-11-28	52	32	1
56	F	1961-07-13	2012-01-10	51	23	1
57	F	1948-05-25	2014-02-04	66	31	1
58	F	1937-02-27	2013-06-24	76	40	1
59	F	1931-08-11	2014-01-16	83	31	1
60	F	1950-08-10	2005-12-06	55	25	1
61	F	1951-11-10	2008-08-14	57	24	1
62	M	1938-10-10	2014-06-26	76	27	1
63	F	1927-01-27	2003-05-26	76	40	1
64	F	1935-05-16	2001-09-10	66	33	1
65	F	1953-02-09	2001-11-20	48	30	1
66	F	1951-07-30	2000-05-30	49	25	1
67	F	1938-01-19	2002-03-19	64	35	1
68	F	1940-10-05	2011-02-07	71	64	1
69	F	1960-11-27	2004-06-29	44	45	1
70	F	1956-04-09	2004-11-08	48	72	1
71	F	1944-10-26	2001-08-30	57	20	1
72	F	1950-10-20	2009-10-19	59	35	1
73	F	1937-07-26	2000-05-15	63	35	1
74	F	1940-12-08	2000-05-30	60	30	1
75	F	1954-04-05	2003-05-19	49	43	1
76	F	1958-11-05	2008-01-21	50	95	1
77	F	1920-01-13	2000-02-01	80	48	1
78	F	1971-01-31	2008-11-17	37	27	1
79	F	1957-08-19	2014-02-10	57	63	1
80	F	1943-09-12	2012-04-23	69	26	1
81	F	1952-05-20	2005-09-12	53	42	1
82	F	1920-05-06	2001-09-10	81	90	1
83	F	1973-04-12	2011-01-03	38	32	1
84	F	1941-10-29	2012-10-16	71	27	1
85	F	1931-03-06	2006-01-17	75	27	1
86	F	1965-08-31	2012-10-01	47	12	1
87	F	1930-12-19	2004-04-13	74	73	1
88	F	1947-05-17	2002-09-16	55		1
89	F	1973-08-15	2009-06-30	36	47	1
90	F	1955-11-24	2005-11-28	50	37	1
91	F	1954-12-16	2002-07-09	48	70	1
92	F	1955-09-29	2012-05-29	57	73	1
93	F	1951-01-18	2009-01-13	58	46	1
94	F	1955-03-27	2006-05-22	51	30	1
95	M	1944-12-29	2006-10-17	62	22	1
96	F	1956-02-15	2008-11-17	52	42	1
97	F	1978-11-05	2002-09-30	24	40	1
98	F	1950-07-07	2005-03-07	55	48	1
99	F	1965-04-03	2010-10-22	45	69	1
100	F	1951-04-19	2002-11-19	51	28	1
101	F	1964-09-20	2007-02-27	43	34	1
102	F	1949-10-05	2012-11-20	63	47	1
103	F	1964-03-17	1999-07-13	35	45	1
104	F	1967-04-27	2014-10-14	47	28	1
105	F	1947-09-26	2014-02-06	67	30	1
106	F	1939-03-06	2008-01-08	69	41	1
107	F	1974-04-10	2012-09-19	38	48	1
108	F	1929-08-12	2002-06-24	73	20	1
109	F	1946-06-02	2013-04-02	67	32	1
110	M	1940-10-05	2001-12-04	61	22	1
111	F	1946-08-03	2000-02-07	54	62	1
112	F	1948-03-05	1999-05-25	51	23	1
113	F	1939-11-14	2014-09-22	75	20	1
114	F	1927-09-07	2006-06-06	79	53	1
115	F	1957-11-14	2011-06-28	54	20	1
116	F	1949-09-09	2006-04-04	57	29	1
117	F	1969-12-30	2013-09-30	44	32	1
118	F	1935-12-18	2001-07-03	66	44	1
119	F	1923-10-31	2003-02-04	80	43	1
120	F	1953-05-06	2003-07-02	50	25	1
121	F	1940-12-12	2000-11-28	60	25	1
122	F	1939-09-01	2010-02-02	71	63	1
123	F	1954-10-11	2008-08-31	54	30	1
124	F	1958-02-27	2008-03-11	50	55	1
125	M	1925-01-05	2000-04-10	75	20	1
126	F	1955-01-21	2004-10-11	49	38	1
127	F	1944-01-24	2002-04-15	58	28	1
128	F	1928-12-09	2005-01-10	77	15	1
129	F	1971-03-06	2012-04-17	41	39	1
130	F	1973-04-04	2004-05-18	31	25	1
131	F	1948-02-06	2010-08-30	62	56	1
132	F	1967-10-31	2007-10-09	40	63	1
133	F	1951-10-16	2007-10-10	56	52	1
134	F	1924-07-09	2003-05-27	79	20	1
135	M	1943-09-08	2013-09-10	70	47	1
136	F	1929-07-02	2001-09-26	72	20	1
137	F	1947-08-08	2014-01-20	67	45	1
138	F	1945-10-31	2013-12-05	68	25	1
139	F	1944-03-05	1997-05-10	53	50	1
140	F	1946-06-15	1999-04-20	53	62	1
141	F	1962-01-05	2012-04-23	50	35	1
142	F	1956-03-23	2011-01-31	55	67	1
143	F	1935-05-05	2007-10-09	72	30	1
144	F	1974-09-06	2013-05-16	39	20	1
145	M	1930-08-21	2005-10-18	75	27	1
146	F	1951-01-19	2005-11-07	54	38	1
147	F	1979-03-21	2011-01-25	32	40	1
148	M	1941-07-29	2012-10-08	71	19	1
149	F	1941-03-03	2010-05-04	69	43	1
150	M	1969-04-30	2009-11-17	40	43	1
151	F	1942-11-30	2001-05-21	59	35	1
152	F	1944-03-16	2005-01-11	61	40	1
153	F	1950-03-26	2013-11-26	63	22	1
154	F	1927-01-19	2006-11-14	79	55	1
155	F	1941-05-31	2011-04-11	70	18	1
156	F	1912-06-26	2000-10-26	88	35	1
157	F	1937-03-25	2004-12-07	67	24	1
158	F	1946-08-07	2005-05-31	59	15	1
159	F	1965-10-12	2007-11-19	42	22	1
160	F	1965-12-07	2014-03-18	49	28	1
161	F	1938-01-25	2008-03-10	70	47	1
162	M	1935-12-02	2008-05-19	73	20	1
163	F	1954-12-02	2005-05-30	51	33	1
164	F	1962-12-16	2006-07-04	44	18	1
165	F	1949-03-24	2008-08-25	59	24	1
166	F	1934-10-06	2000-08-17	66	47	1
167	F	1936-11-01	2006-11-14	70	37	1
168	F	1985-08-24	2010-02-23	25	25	1
169	F	1944-03-24	2014-01-14	70	25	1
170	F	1934-02-18	2001-08-30	67	48	1
171	F	1962-05-16	2009-12-23	47	21	1
172	F	1959-03-15	2002-10-08	43	65	1
173	F	1935-07-08	1999-05-04	64	44	1
174	F	1943-01-04	2007-08-30	64	15	1
175	F	1947-11-07	2001-04-17	54	32	1
176	F	1951-07-20	2006-03-06	55	48	1
177	M	1989-07-31	2009-10-20	20	25	1
178	F	1952-05-28	2001-04-23	49	18	1
179	F	1946-12-16	2014-04-03	68	28	1
180	F	1966-09-04	2011-03-08	45	36	1
181	F	1941-05-29	2012-01-17	71	50	1
182	F	1949-07-03	2005-01-03	56	50	1
183	F	1922-03-17	2004-02-24	82	47	1
184	F	1945-11-14	2014-05-13	69	28	1
185	F	1949-09-11	2005-04-05	56	27	1
186	F	1949-11-07	2013-12-04	64	23	1
187	F	1932-03-26	2011-11-27	79	40	1
188	F	1928-06-14	2000-06-13	72	62	1
189	F	1971-10-06	2008-09-24	37	26	1
190	F	1951-03-12	2008-02-12	57	25	1
191	F	1954-03-09	2014-03-24	60	50	1
192	F	1931-06-17	2010-11-08	79	36	1
193	F	1943-03-06	2006-04-18	63	33	1
194	F	1964-10-02	2004-09-21	40	30	1
195	F	1957-07-27	2003-03-31	46	35	1
196	F	1927-08-30	2004-07-20	77	23	1
197	F	1935-07-24	2000-02-15	65	42	1
198	F	1935-10-18	2008-05-19	73	60	1
199	F	1955-05-20	2010-05-25	55	15	1
200	F	1946-01-24	2008-07-15	62	40	1
201	F	1934-09-29	2013-05-28	79	30	1
202	F	1949-02-26	2008-12-01	59	20	1
203	F	1964-01-28	2007-10-03	43	18	1
204	F	1964-12-01	2001-10-30	37	25	1
205	F	1949-09-29	2014-06-19	65	40	1
206	F	1939-09-02	2011-02-15	72	36	1
207	F	1948-04-04	2000-03-06	52	35	1
208	F	1937-06-17	2002-10-21	65	35	1
209	F	1956-08-22	2005-05-02	49	34	1
210	F	1955-01-07	2006-10-17	51	27	1
211	F	1949-01-29	2001-11-19	52	18	1
212	F	1973-06-01	2008-08-21	35	20	1
213	F	1945-03-31	2013-05-29	68	27	1
214	F	1939-05-17	2000-06-08	61	56	1
215	F	1979-05-31	2003-04-15	24	60	1
216	F	1941-11-30	2005-10-31	64	84	1
217	F	1947-08-03	2005-03-01	58	33	1
218	F	1954-05-31	2008-04-14	54	17	1
219	F	1928-12-26	2007-09-11	79	20	1
220	F	1985-01-11	2006-02-28	21	47	1
221	F	1941-07-22	2005-01-18	64	27	1
222	F	1957-03-13	2013-03-12	56	23	1
223	F	1952-01-14	2007-05-28	55	12	1
224	F	1924-12-29	2002-02-25	78	65	1
225	F	1929-10-28	2000-04-04	71	74	1
226	F	1924-09-05	2003-12-02	79	42	1
227	F	1928-09-16	2001-06-11	73	48	1
228	F	1971-03-11	2003-03-24	32	65	1
229	F	1977-12-06	2007-03-07	30	18	1
230	F	1950-10-28	2006-11-06	56	18	1
231	F	1956-11-07	2012-03-26	56	50	1
232	F	1950-11-16	2012-06-18	62	18	1
233	F	1949-06-10	2002-02-25	53	37	1
234	F	1946-03-08	2014-03-25	68	26	1
235	F	1972-11-04	2012-06-26	40	68	1
236	F	1943-11-19	2009-01-26	66	38	1
237	M	1919-08-20	2002-02-05	83	63	1
238	F	1946-10-17	2005-12-13	59	37	1
239	F	1960-05-25	2013-01-29	53	40	1
240	F	1930-04-05	2003-08-20	73	80	1
241	F	1926-02-21	2002-09-04	76	28	1
242	F	1977-08-08	2012-02-27	35	23	1
243	F	1961-11-25	2014-05-12	53	17	1
244	F	1941-03-21	2013-06-04	72	16	1
245	F	1965-05-15	2009-05-18	44	56	1
246	F	1960-09-23	2003-04-22	43	30	1
247	F	1964-08-03	2010-07-06	46	39	1
248	F	1943-08-31	2001-07-10	58	19	1
249	F	1936-06-02	1997-04-26	61	54	1
250	F	1930-03-17	2004-03-02	74	29	1
251	F	1939-07-21	2009-02-03	70	27	1
252	F	1946-11-07	2001-06-18	55	68	1
253	F	1941-05-31	2012-06-18	71	25	1
254	F	1935-02-25	2003-03-31	68	27	1
255	F	1943-04-25	2013-10-08	70	41	1
256	F	1916-03-01	2001-02-20	85	20	1
257	F	1945-12-30	2009-05-12	64	37	1
258	F	1959-04-12	2014-02-17	55	42	1
259	F	1936-03-17	2002-04-15	66	42	1
260	F	1932-09-15	2001-09-10	69	48	1
261	F	1925-06-07	2007-02-27	82	53	1
262	F	1938-05-27	2014-09-15	76	53	1
263	M	1938-11-26	2007-10-16	69	38	1
264	F	1961-03-26	2008-02-12	47	52	1
265	F	1945-03-06	2006-11-27	61	36	1
266	F	1954-01-27	2013-10-14	59	40	1
267	F	1942-09-04	2004-01-06	62	48	1
268	M	1968-12-05	2014-05-26	46	42	1
269	F	1957-10-13	2011-12-05	54	33	1
270	F	1958-07-18	2004-10-26	46	48	1
271	F	1934-07-28	2001-06-12	67	30	1
272	F	1975-06-12	2007-10-09	32	32	1
273	F	1948-01-16	2008-03-17	60	29	1
274	F	1946-10-06	2000-05-30	54	85	1
275	F	1944-03-14	2012-06-11	68	32	1
276	F	1962-11-27	2007-07-09	45	68	1
277	F	1949-11-15	2000-05-18	51	54	1
278	F	1952-09-27	2003-07-21	51	47	1
279	F	1986-12-22	2012-03-19	26	12	1
280	F	1957-01-03	2006-01-23	49	23	1
281	F	1942-11-05	2006-03-14	64	40	1
282	M	1960-12-26	2013-07-24	53	58	1
283	F	1951-08-17	2009-09-08	58	41	1
284	F	1935-10-28	2013-05-16	78	67	1
285	F	1922-08-20	2002-11-26	80	22	1
286	F	1954-08-16	2009-11-17	55	52	1
287	F	1931-05-24	2006-11-06	75	73	1
288	M	1940-08-24	2000-05-15	60	63	1
289	M	1943-05-10	2007-11-27	64	40	1
290	F	1939-09-14	2007-11-13	68	60	1
291	F	1931-05-21	2002-07-16	71	65	1
292	F	1947-06-29	2004-12-13	57	74	1
293	F	1963-09-03	2005-10-17	42	60	1
294	F	1958-10-10	2012-05-14	54	31	1
295	F	1965-04-27	2013-02-05	48	36	1
296	F	1936-04-19	2002-04-17	66	18	1
297	F	1947-01-11	2007-10-22	60	45	1
298	F	1940-08-02	2012-06-21	72	51	1
299	F	1941-12-30	2014-06-10	73	26	1
300	F	1956-07-08	2004-12-14	48	72	1
301	F	1927-09-20	2001-09-17	74	32	1
302	F	1936-08-04	2012-01-09	76	32	1
303	F	1937-09-09	2002-11-18	65	33	1
304	F	1950-06-02	2011-01-18	61	26	1
305	F	1919-12-27	2002-06-17	83	48	1
306	F	1937-10-14	2005-05-31	68	33	1
307	F	1937-01-24	2011-11-12	74	41	1
308	M	1947-01-09	2000-05-04	53	47	1
309	F	1965-01-06	2007-03-20	42	47	1
310	F	1927-05-21	2003-07-08	76	50	1
311	F	1946-06-25	2012-01-03	66	17	1
312	F	1949-07-01	2004-03-31	55	10	1
313	F	1935-08-14	2003-04-15	68	30	1
314	F	1939-12-25	2000-01-25	61	68	1
315	F	1928-05-13	2000-04-25	72	68	1
316	F	1951-08-29	2012-10-11	61	35	1
317	F	1953-05-18	2006-01-02	53	71	1
318	F	1959-07-03	2006-06-21	47	55	1
319	F	1933-09-25	2002-01-21	69	65	1
320	M	1959-10-05	2002-03-26	43	10	1
321	F	1925-05-05	2012-10-09	87	40	1
322	F	1939-10-08	2013-12-05	74	31	1
323	F	1945-01-22	2009-09-08	64	68	1
324	F	1953-02-19	2011-11-15	58	35	1
325	F	1945-07-25	2012-12-10	67	32	1
326	F	1959-05-04	2013-02-19	54	15	1
327	F	1952-02-10	2014-10-02	62	20	1
328	M	1957-06-26	2011-02-21	54	33	1
329	F	1928-07-05	2005-05-23	77	37	1
330	F	1940-10-15	2014-01-28	74	24	1
331	F	1961-09-01	2004-02-24	43	24	1
332	F	1957-02-28	2002-04-15	45	38	1
333	F	1953-08-17	2010-06-28	57	25	1
334	F	1982-10-04	2011-03-14	29	35	1
335	F	1964-01-24	2006-04-12	42	31	1
336	F	1949-06-17	2009-09-08	60	64	1
337	F	1938-08-05	2002-02-04	64	20	1
338	F	1934-07-06	2002-06-11	68	60	1
339	F	1942-10-27	2008-01-08	66	48	1
340	M	1945-07-15	2005-04-11	60	60	1
341	F	1954-07-20	2009-06-08	55	35	1
342	F	1967-11-16	2006-06-20	39	22	1
343	F	1952-02-24	1999-07-28	47	43	1
344	F	1955-01-12	2005-06-07	50	29	1
345	F	1959-08-18	2008-10-07	49	25	1
346	F	1946-04-19	2005-09-06	59	20	1
347	F	1933-10-06	2002-09-16	69	63	1
1	F	1951-02-20	2007-01-29	56	18	2
2	F	1942-01-14	2000-12-11	58	13	2
3	F	1976-12-21	2008-07-15	32	51	2
4	M	1919-09-20	2005-11-15	86	53	2
5	F	1975-03-10	2009-11-10	34	23	2
6	F	1968-08-11	2010-10-18	42	80	2
7	F	1931-12-06	2008-02-13	77	13	2
8	F	1956-08-05	2001-10-08	45	59	2
9	M	1953-06-02	2008-12-23	55	24	2
10	F	1944-01-15	2014-05-19	70	22	2
11	F	1972-09-15	2004-11-09	32	17	2
12	M	1957-05-30	2011-09-12	54	15	2
13	M	1955-03-10	2008-09-30	53	45	2
14	M	1987-06-01	2014-04-01	27	29	2
15	M	1976-01-27	2011-06-22	35	15	2
16	F	1978-04-12	2014-06-16	36	10	2
17	F	1980-05-10	2010-03-15	30	16	2
18	F	1949-07-13	2001-12-04	52	20	2
19	F	1974-09-16	2006-08-22	32	60	2
20	F	1935-11-03	2007-04-02	72	18	2
21	F	1982-05-23	2008-01-14	26	18	2
22	F	1977-02-13	2011-01-25	34	15	2
23	F	1981-10-26	2012-03-06	31	0	2
24	M	1968-06-26	2007-10-16	39	38	2
25	M	1958-03-27	2011-09-27	53	20	2
26	F	1979-07-02	2011-11-28	32	25	2
27	F	1962-09-05	2010-09-07	48	15	2
28	F	1982-06-11	2008-11-17	26	17	2
29	F	1949-03-24	2001-05-21	52	30	2
30	F	1978-10-13	2008-07-08	30	20	2
31	F	1964-11-20	2002-10-22	38	12	2
32	F	1961-08-07	2010-07-19	49	14	2
33	F	1959-08-11	2014-11-18	55	22	2
34	F	1978-08-19	2010-02-08	32	22	2
35	F	1935-01-29	2004-06-21	69	15	2
36	F	1962-10-20	2010-01-11	48	18	2
37	F	1983-05-16	2006-06-12	23	12	2
38	F	1962-04-24	2008-05-26	46	27	2
39	F	1987-09-20	2009-05-13	22	13	2
40	M	1987-12-26	2014-07-02	27	26	2
41	F	1957-04-11	2001-07-11	44	36	2
42	F	1983-02-27	2009-02-17	26	18	2
43	F	1988-03-31	2004-02-09	16	18	2
44	F	1970-01-26	2012-05-29	42	18	2
45	F	1955-11-21	2011-07-04	56	17	2
46	F	1959-10-08	2010-11-10	51	19	2
47	F	1966-01-18	2002-01-28	36	17	2
48	F	1988-07-05	2007-09-11	19	42	2
49	F	1961-07-09	2009-03-02	48	13	2
50	F	1952-09-10	2006-01-17	54	20	2
51	M	1956-11-24	2011-11-29	55	37	2
52	F	1968-02-22	2006-07-10	38	41	2
53	M	1954-02-03	2000-02-15	46	21	2
54	F	1961-02-24	2010-03-08	49	25	2
55	F	1959-07-17	2007-12-03	48	45	2
56	M	1978-03-11	2014-03-24	36	17	2
57	F	1920-02-20	2002-02-25	82	22	2
58	F	1971-01-02	2008-07-25	37	25	2
59	F	1978-12-01	2011-02-01	33	15	2
60	F	1956-05-01	2011-12-21	55	25	2
61	F	1952-07-09	2011-07-11	59	15	2
62	F	1944-03-05	2007-01-09	63	27	2
63	F	1959-01-30	2007-06-12	48	20	2
64	F	1932-09-28	2002-06-18	70	27	2
65	F	1952-03-25	2001-10-22	49	42	2
66	F	1968-01-22	2001-06-05	33	22	2
67	F	1955-06-20	2001-03-05	46	25	2
68	F	1945-10-31	2011-10-11	66	45	2
69	F	1949-08-30	2009-04-21	60	22	2
70	F	1938-02-21	2001-03-19	63	22	2
71	F	1968-01-31	2008-06-17	40	20	2
72	M	1965-09-10	2000-10-17	35	20	2
73	F	1959-01-01	2001-04-30	42	35	2
74	F	1967-07-31	2012-01-02	45	35	2
75	M	1960-10-27	2007-06-07	47	27	2
76	F	1968-02-06	2010-03-01	42	40	2
77	F	1980-07-05	2006-03-06	26	45	2
78	F	1965-12-16	2013-10-01	48	31	2
79	F	1941-09-15	2013-02-05	72	25	2
80	F	1978-11-23	2009-11-23	31	40	2
81	F	1977-04-24	2011-04-11	34	35	2
82	F	1971-11-26	2001-11-27	30	20	2
83	F	1942-02-15	2006-01-16	64	20	2
84	F	1943-04-15	2014-09-30	71	20	2
85	F	1972-11-27	2009-09-21	37	23	2
86	F	1967-12-04	2012-11-19	45	18	2
87	F	1940-09-17	2014-06-03	74	35	2
88	F	1928-04-12	2008-09-22	80	40	2
89	M	1949-03-26	2002-06-18	53	49	2
90	M	1943-07-13	2010-05-11	67	41	2
91	F	1963-01-23	2011-10-19	48	32	2
92	F	1935-12-18	2000-06-06	65	38	2
93	F	1951-04-26	2003-09-15	52	27	2
94	F	1966-03-07	2014-09-09	48	58	2
95	M	1950-09-24	2001-04-23	51	45	2
96	F	1930-03-04	2003-02-04	73	42	2
97	F	1991-01-30	2010-12-14	19	37	2
98	M	1928-09-16	2004-03-30	76	27	2
99	F	1982-07-17	2009-11-24	27	27	2
100	F	1950-11-02	2011-11-14	61	26	2
101	F	1956-10-20	2014-04-08	58	20	2
102	F	1962-12-04	2010-05-11	48	16	2
103	F	1967-03-15	2003-12-08	36	27	2
104	F	1938-05-08	2010-06-29	72	14	2
105	M	1948-11-12	2010-08-24	62	14	2
106	F	1990-03-13	2007-11-20	17	14	2
107	F	1945-01-24	2010-09-20	65	12	2
108	F	1958-03-01	2012-11-13	54	20	2
109	F	1961-01-04	2007-05-07	46	11	2
110	F	1989-09-26	2008-06-16	19	12	2
111	F	1954-12-17	2013-03-11	59	35	2
112	F	1948-09-05	2011-04-19	63	12	2
113	F	1970-04-26	2003-01-28	33	25	2
114	F	1974-04-10	2010-07-12	36	10	2
115	F	1970-02-05	2012-01-03	42	25	2
116	F	1975-05-23	2008-03-25	33	43	2
117	F	1958-09-21	2001-12-17	43	15	2
118	F	1976-06-26	2010-09-20	34	20	2
119	M	1964-08-24	2006-11-27	42	40	2
120	F	1972-08-04	2009-01-05	37	20	2
121	F	1933-07-19	2003-11-04	70	12	2
122	F	1961-07-09	2007-05-31	46	19	2
123	F	1981-07-07	2010-10-05	29	13	2
124	F	1951-01-24	2009-09-14	58	30	2
125	F	1954-07-02	2009-02-18	55	29	2
126	F	1946-04-23	2010-09-20	64	12	2
127	F	1961-06-11	2012-03-12	51	13	2
128	M	1954-08-08	2012-01-10	58	15	2
129	F	1969-08-11	2010-03-01	41	15	2
130	F	1957-07-20	2012-06-12	55	15	2
131	F	1974-09-01	2014-04-01	40	31	2
132	F	1971-08-22	2010-09-21	39	12	2
133	F	1950-03-20	2001-01-15	51	12	2
134	F	1951-10-03	2000-05-22	49	25	2
135	F	1963-07-11	2010-09-28	47	40	2
136	F	1959-08-11	2007-05-21	48	30	2
137	F	1981-03-31	2000-12-05	19	19	2
138	F	1966-07-27	2006-05-29	40	27	2
139	F	1971-03-15	2008-12-10	37	32	2
140	F	1974-06-23	2000-11-07	26	22	2
141	F	1953-01-07	2001-11-27	48	17	2
142	F	1956-12-25	2012-08-28	56	43	2
143	F	1980-07-07	2012-06-04	32	20	2
144	M	1946-11-24	2002-01-14	56	20	2
145	F	1984-02-07	2008-10-14	24	32	2
146	F	1996-02-15	2011-08-29	15	12	2
147	F	1942-10-24	2009-06-29	67	22	2
148	F	1964-05-28	2011-01-11	47	40	2
149	F	1981-03-05	2010-12-07	29	18	2
150	F	1991-08-23	2010-04-21	19	25	2
1	F	1959-06-13	1999-08-24	40	42	4
2	F	1989-12-23	2011-05-24	22	50	4
3	F	1943-02-05	2002-11-04	59	32	4
4	F	1970-11-03	2000-12-05	30	25	4
5	F	1962-08-05	2012-01-23	50	22	4
6	F	1965-12-16	2007-10-10	42	20	4
7	F	1961-07-27	2011-05-23	50	17	4
8	F	1952-11-23	2012-10-24	60	11	4
9	F	1960-11-30	2003-11-18	43	63	4
10	F	1963-12-08	2006-10-24	43	44	4
11	F	1945-09-01	2001-09-03	56	42	4
12	F	1944-01-27	2013-03-12	69	28	4
13	F	1934-10-14	2001-07-18	67	20	4
14	M	1950-10-05	2007-08-30	57	20	4
15	F	1936-07-01	2001-06-05	65	60	4
16	F	1950-06-04	2008-03-03	58	24	4
17	F	1975-07-22	2006-05-16	31	35	4
18	F	1963-03-12	2003-05-21	40	20	4
19	F	1946-11-20	1997-07-16	51	25	4
20	F	1956-04-08	2002-02-10	46	23	4
21	M	1945-11-29	2006-05-23	61	74	4
22	M	1945-05-31	2002-11-26	57	143	4
23	M	1975-04-15	2002-02-06	27	20	4
24	F	1969-06-27	2007-01-16	38	48	4
25	F	1949-11-07	2004-01-12	55	25	4
26	F	1966-06-12	2004-11-29	38	17	4
27	F	1964-05-17	2006-05-30	42	20	4
28	M	1944-08-23	2013-07-16	69	70	4
29	F	1960-05-31	2009-06-08	49	43	4
30	F	1973-07-07	2005-05-31	32	20	4
31	F	1946-08-18	2010-02-02	64	43	4
32	F	1982-02-02	2003-04-01	21	18	4
33	F	1950-07-22	2014-01-14	64	39	4
1	F	1956-10-04	2005-09-21	49	31	9
2	F	1951-04-06	2006-09-05	55	60	9
3	F	1950-11-04	2006-01-09	56	37	9
4	F	1928-03-18	2013-11-07	85	68	9
5	F	1952-07-02	2010-10-18	58	41	9
6	F	1935-11-08	2013-11-19	78	47	9
7	F	1925-02-21	2009-02-02	84	48	9
8	M	1920-03-20	2001-04-10	81	70	9
9	F	1936-04-30	2009-10-07	73	23	9
10	M	1931-05-04	2013-04-16	82	27	9
11	F	1927-12-27	2007-12-17	80	68	9
12	F	1931-06-19	2009-10-26	78	45	9
13	F	1948-10-06	2012-08-28	64	22	9
14	F	1920-12-31	2003-05-13	83	40	9
15	F	1919-07-09	2010-10-04	91	30	9
16	M	1951-03-28	2013-06-06	62	23	9
17	F	1954-02-23	2009-09-01	55	42	9
18	F	1936-04-11	2000-07-17	64	19	9
19	M	1929-11-06	2010-01-18	81	40	9
20	M	1936-01-16	2008-11-17	72	30	9
21	F	1925-12-29	2009-09-14	84	53	9
22	F	1963-10-10	1999-10-19	36	25	9
23	F	1927-09-16	2008-01-23	81	42	9
24	M	1940-11-24	2002-07-03	62	40	9
25	F	1950-01-02	2012-04-02	62	20	9
26	F	1948-07-11	2011-03-29	63	31	9
27	M	1931-05-26	1996-11-07	65	60	9
28	F	1947-01-22	2010-06-15	63	20	9
29	F	1965-08-25	2010-10-11	45	32	9
30	F	1937-12-05	2009-09-15	72	45	9
31	M	1947-09-01	2008-07-15	61	37	9
32	F	1944-03-28	2010-05-03	66	20	9
33	M	1948-03-11	2014-01-28	66	18	9
34	F	1925-03-01	2006-05-09	81	20	9
35	M	1963-08-03	2014-02-27	51	43	9
36	F	1921-07-31	2007-02-26	86	55	9
37	F	1960-01-07	2012-06-11	52	35	9
38	F	1956-09-07	1999-09-20	43	26	9
39	F	1940-01-20	2007-09-01	67	33	9
40	M	1935-02-24	2011-09-06	76	15	9
41	F	1921-08-01	2004-03-15	83	57	9
42	F	1934-09-11	2012-11-20	78	22	9
43	M	1936-03-27	2014-09-09	78	31	9
44	F	1935-12-18	2000-06-06	65	54	9
45	F	1946-12-17	2011-11-07	65	42	9
46	F	1924-06-21	2005-09-14	81	37	9
47	F	1933-10-13	2010-10-19	77	21	9
48	F	1933-09-16	2013-09-16	80	49	9
49	F	1939-09-13	2008-02-19	69	45	9
50	F	1928-03-03	2007-11-13	79	44	9
51	F	1940-02-25	2014-09-19	74	58	9
52	F	1947-07-17	2010-09-07	63	35	9
53	F	1940-02-27	2013-12-03	73		9
54	F	1937-08-16	2010-02-02	73	42	9
55	F	1946-02-23	1999-03-17	53	32	9
56	M	1938-03-10	2005-05-04	67	53	9
57	F	1943-08-10	2014-09-09	71	52	9
58	F	1929-12-25	2012-05-15	83	23	9
59	F	1936-03-31	2014-01-28	78	43	9
60	F	1934-07-17	2013-11-05	79	25	9
61	M	1948-05-13	2010-09-06	62	47	9
62	F	1949-07-29	2011-06-21	62	28	9
63	M	1940-10-05	2007-11-13	67	22	9
64	F	1930-08-29	2014-06-10	84	72	9
65	M	1918-05-03	2004-03-09	86	40	9
66	F	1932-03-24	2010-03-02	78	42	9
67	F	1933-07-16	2010-12-07	77	35	9
68	F	1954-07-07	2001-09-10	47	20	9
1	F	1957-04-28	2012-02-06	55	62	11
2	F	1952-01-28	2010-11-09	58	74	11
3	F	1937-07-27	2000-01-11	63	27	11
4	F	1940-07-04	2011-02-01	71	73	11
5	F	1937-08-06	2012-11-27	75	17	11
6	F	1961-07-26	2008-06-09	47	47	11
7	F	1938-12-31	2005-12-12	67	27	11
8	F	1932-02-26	2014-10-06	82	25	11
9	F	1965-03-14	2012-06-21	47	46	11
10	F	1945-12-21	2012-09-17	67	61	11
11	F	1922-04-24	2009-12-07	87		11
12	F	1942-06-01	2007-10-01	65	84	11
13	F	1960-09-09	2012-06-21	52	23	11
14	F	1964-11-09	2013-11-25	49	47	11
15	F	1952-10-08	2005-09-13	53	58	11
16	F	1934-12-04	2001-06-25	67	45	11
17	M	1956-02-13	2003-01-21	47	22	11
18	F	1949-09-29	2009-07-21	60	18	11
19	F	1944-10-14	2012-09-18	68	38	11
20	F	1949-07-17	1999-04-07	50	53	11
21	M	1922-07-14	1999-04-21	77	35	11
22	F	1949-07-31	2012-09-03	63	80	11
23	F	1969-10-18	2007-01-17	38	20	11
24	F	1939-02-02	2006-09-12	67	69	11
25	M	1948-05-02	1997-06-14	49	56	11
26	F	1951-08-16	2013-07-16	62	32	11
27	F	1913-11-06	2002-11-04	89	53	11
28	F	1936-07-21	2014-10-02	78	28	11
29	F	1948-06-04	2008-02-11	60	62	11
30	F	1971-09-09	1998-11-10	27	38	11
31	F	1966-09-09	2009-03-30	43	23	11
32	F	1958-05-14	2013-02-11	55	29	11
33	F	1948-02-26	2010-12-06	62	18	11
34	F	1931-04-06	2004-09-06	73	57	11
35	F	1957-08-25	2011-08-23	54	35	11
36	F	1937-08-15	2003-11-24	66	34	11
37	F	1964-04-18	2009-08-25	45	42	11
38	M	1971-04-14	2014-06-25	43	28	11
39	F	1944-08-30	2013-08-29	69	53	11
40	F	1922-10-12	2004-07-20	82	43	11
41	F	1946-05-14	2007-07-10	61	37	11
42	F	1947-05-19	1997-03-22	50	41	11
43	F	1922-11-18	2001-01-23	79	75	11
44	F	1933-10-20	2013-11-19	80	41	11
45	F	1946-07-24	2013-10-29	67	55	11
46	F	1935-11-10	2005-11-29	70	34	11
47	F	1946-02-19	2004-02-16	58	30	11
48	M	1973-12-05	2001-11-26	28	25	11
49	F	1928-03-01	2000-07-17	72	33	11
50	F	1954-05-06	2012-09-03	58	58	11
51	F	1939-06-08	2014-01-14	75	25	11
52	F	1936-03-04	2013-09-10	77	27	11
53	F	1937-08-28	2004-03-29	67	116	11
54	F	1934-04-11	2000-12-11	66	70	11
55	F	1946-05-01	2008-07-01	62	94	11
56	F	1931-08-25	2013-09-30	82	25	11
57	F	1938-05-29	2014-06-04	76	25	11
58	F	1953-07-29	2001-10-22	48	22	11
59	M	1990-04-23	2009-02-18	19	17	11
60	F	1935-10-16	2008-04-08	73	67	11
61	F	1970-11-15	2011-03-28	41	27	11
62	F	1986-08-12	2010-05-11	24	18	11
